# Supplementary material for: Policy and practices shaping the delivery of health services to pregnant adolescents in informal urban settlements in Kenya
Source: Health Policy Plan. 2023 Nov 16;38(Suppl 2):ii25–35. doi: 10.1093/heapol/czad070 (PMC10666924; doi:10.1093/heapol/czad070)
Supplement: czad070_Supp [file czad070_supp.zip]

Archive with 2 entries (2 files):
- suppl_data/~$I Guide for National and County stakeholders- 23062021[16]RSLAO.docx
- suppl_data/KII Guide for National and County stakeholders- 23062021[16]RSLAO.docx
